# Supplementary material for: Inequities in Waiting Times for Major Elective Surgery Before and After the COVID-19 Pandemic: Socioeconomic and Sex Differences in the Southern Barcelona Metropolitan Area
Source: Healthcare (Basel). 2026 Feb 25;14(5):571. doi: 10.3390/healthcare14050571 (PMC12984575; doi:10.3390/healthcare14050571)
Supplement: Supplementary file 1 [file healthcare-14-00571-s001.zip]

Archive with 1 entries (1 files):
- healthcare-4145107-supplementary.pdf
